# Supplementary material for: New Delhi Metallo-Beta-Lactamase (NDM)-5 in Uropathogenic Klebsiella pneumoniae in a Tertiary Care Hospital in Jamaica
Source: Microbiol Spectr. 2023 Jan 31;11(2):e03459-22. doi: 10.1128/spectrum.03459-22 (PMC10100667; doi:10.1128/spectrum.03459-22)
Supplement: Supplemental file 2 — Supplemental material. Download spectrum.03459-22-s0002.xlsx, XLSX file, 0.02 MB [file spectrum.03459-22-s0002.xlsx]

## Sheet: Suppl. Table 1
Supplementary Table 1 : Susceptibilitya profiles for collection of 64 urinary isolates analyzed in this study.
Organism	E. coli	K. pneumoniae	P. mirabilis	K. aerogenes	P. vulgaris	Enterobacter spp.	Salmonella Group D	P. agglomerans
TOTAL	29	22	5	4	1	1	1	1
AMP	0.1724	0	0.8	0	1	0	1	1
AMC	0.6897	0.4091	1	1	1	1	1	1
PIT	0.7586	0.4091	1	1	1	1	1	1
AMK	1	0.9091	1	0.75	1	1	1	1
GEN	0.7586	0.8636	0.8	1	1	1	1	1
MEM	1	0.9091	1	1	1	1	1	1
CEFS	0.6207	0.3182	1	0.75	1	0	1	1
CAZ	0.7586	0.4091	1	1	1	1	1	1
CRO	0.6897	0.4091	1	1	1	0	1	1
CIP	0.5172	0.2727	0.8	1	1	1	1	1
NIT	0.9655	0.7727	0	0.5	0	1	1	1
SXT	0.5862	0.3182	0.8	1	1	1	1	0
a As defined in CLSI 2020 (1).
Interpretation of abbreviations: AMP, ampicillin; AMC, amoxicillin/clavulanate; PIT, piperacillin/tazobactam; AMK, amikacin; GEN, gentamicin; MEM, meropenem; CEFS, cefuroxime-sodium;
CAZ, ceftazidime; CRO, ceftriaxone; CIP, ciprofloxacin; NIT, nitrofurantoin; SXT, trimethoprim/sulfamethoxazole.

## Sheet: Suppl. Table 2
Isolate # (PHO)	Contig number	Length	Depth	Circularization	Resistance genes	Plasmid markers	MLST
Kpn 10 (GN4539)	1	5346176	1.00x	Linear	OqxA, OqxB, blaSHV-182, fosA	Chr	ST11 (kpneumoniae)	14 SNPs
	2	217547	9.37x	Circularized	aac(6')-Ib-cr, blaCTX-M-15, blaOXA-1, catB3, dfrA14, qnrB1, tet(A)	IncFIB(K)
	3	46161	42.07x	Circularized	blaNDM-5	IncX3
	4	38759	59.06x	Circularized	ARR-3, aac(6')-Ib-cr, blaOXA-1, catB3, mph(A), qacE, sul1	IncR
	5	9294	45.01x	Circularized	None	ColRNAI
Kpn 31 (GN4549)	1	5345640	1.00x	Circularized	OqxA, OqxB, blaSHV-182, fosA6	Chr	ST11 (kpneumoniae)
	2	217547	0.88x	Circularized	aac(6')-Ib-cr, blaCTX-M-15, blaOXA-1, catB3, dfrA14, qnrB1, tet(A)	IncFIB(K)
	3	46161	0.30x	Circularized	blaNDM-5	IncX3
	4	38758	0.38x	Circularized	ARR-3, aac(6')-Ib-cr, blaOXA-1, catB3, mph(A), qacE, sul1	IncR
	5	9294	0.47x	Circularized	None	ColRNAI
	6	4319	0.56x	Circularized	None
	7	2076	0.28x	Circularized	None

## Sheet: Suppl. Table 3
Suppl Table 3. Estimates of evolutionary divergence between sequences
	Reference*	GN4539	GN4549
Reference*
GN4539	4489
GN4549	4483	14
*K. pneumoniae ASM24018v2
The number of base differences per sequence from between sequences are shown. This analysis involved 3 nucleotide sequences. Codon positions included were 1st+2nd+3rd+Noncoding. All ambiguous positions were removed for each sequence pair (pairwise deletion option). There were a total of 4493 positions in the final dataset. Evolutionary analyses were conducted in MEGA11 [1]
Codon positions included were 1st+2nd+3rd+Noncoding. All ambiguous positions were removed for each sequence pair (pairwise deletion option).
1. Tamura K., Stecher G., and Kumar S. (2021). MEGA 11: Molecular Evolutionary Genetics Analysis Version 11. Molecular Biology and Evolution https://doi.org/10.1093/molbev/msab120.
Disclaimer: Although utmost care has been taken to ensure the correctness of the caption, the caption text is provided "as is" without any warranty of any kind. Authors advise the user to carefully check the caption prior to its use for any purpose and report any errors or problems to the authors immediately (www.megasoftware.net). In no event shall the authors and their employers be liable for a…

## Sheet: Suppl. Table 4
Supplementary Table 4. Known chromosomal point mutations found in the 2 isolates studied
Species: Klebsiella
Genes: acrR, ompK35, ompK36, ompK37, ramR, gyrA, gyrB, rpsL, parC
Mapping methode: blast
ompK35
No mutations found in ompK35
ompK36
Mutation	Nucleotide change	Amino acid change	Resistance	PMID
ompK36 p.N49S	AAC -> AGC	N -> S	cephalosporins	25245001
ompK36 p.L59V	CTT -> GTA	L -> V	cephalosporins	25245001
ompK36 p.G189T	GGC -> ACC	G -> T	cephalosporins	25245001
ompK36 p.F198Y	TTC -> TAC	F -> Y	cephalosporins	25245001
ompK36 p.F207Y	TTC -> TAT	F -> Y	cephalosporins	25245001
ompK36 p.A217S	GCT -> TCT	A -> S	carbapenem	25245001
ompK36 p.T222L	ACC -> CTT	T -> L	cephalosporins	25245001
ompK36 p.D223G	GAC -> GGC	D -> G	cephalosporins	25245001
ompK36 p.E232R	GAA -> CGT	E -> R	cephalosporins	25245001
ompK36 p.N304E	AAC -> GAA	N -> E	cephalosporins	25245001
ompK37
Mutation	Nucleotide change	Amino acid change	Resistance	PMID
ompK37 p.I70M	ATT -> ATG	I -> M	carbapenem	22282462
ompK37 p.I128M	ATT -> ATG	I -> M	carbapenem	22282462
ompK37 p.N230G	AAC -> GGC	N -> G	carbapenem	22282462
rpsL
No mutations found in rpsL
gyrA
Mutation	Nucleotide change	Amino acid change	Resistance	PMID
gyrA p.S83I	TCC -> ATC	S -> I	ciprofloxacin	30445211
parC
Mutation	Nucleotide change	Amino acid change	Resistance	PMID
parC p.S80I	AGC -> ATC	S -> I	ciprofloxacin	22633335
gyrB
No mutations found in gyrB
ramR
No mutations found in ramR
acrR
Mutation	Nucleotide change	Amino acid change	Resistance	PMID
acrR p.P161R	CCG -> CGG	P -> R	fluoroquinolone	12936981
acrR p.G164A	GGC -> GCC	G -> A	fluoroquinolone	12936981
acrR p.F172S	TTC -> TCC	F -> S	fluoroquinolone	12936981
acrR p.R173G	CGA -> GGG	R -> G	fluoroquinolone	12936981
acrR p.L195V	CTC -> GTC	L -> V	fluoroquinolone	12936981
acrR p.F197I	TTT -> ATT	F -> I	fluoroquinolone	12936981
acrR p.K201M	AAG -> ATG	K -> M	fluoroquinolone	12936981
